# Supplementary material for: In Vitro Models for the Development of Peripheral Nerve Conduits, Part I: Design of a Fibrin Gel-Based Non-Contact Test
Source: Polymers (Basel). 2021 Oct 16;13(20):3573. doi: 10.3390/polym13203573 (PMC8540146; doi:10.3390/polym13203573)
Supplement: Supplementary file 1 [file polymers-13-03573-s001.zip]

Archive with 1 entries (1 files):
- polymers-1302571-supplementary.pdf
